# Supplementary material for: A Systematic Strategy to Find Potential Therapeutic Targets for Pseudomonas aeruginosa Using Integrated Computational Models
Source: Front Mol Biosci. 2021 Sep 20;8:728129. doi: 10.3389/fmolb.2021.728129 (PMC8488468; doi:10.3389/fmolb.2021.728129)
Supplement: Supplementary file 2 [file Table3.xlsx]

## Sheet: Planilha1
Supplementary Table 3 - List of acetate and glycerol central metabolism reactions in P. aeruginosa PAO1 and their flux distribution (related to Figure 4).
	EQUATION	iMO1056					iPAO1							acetate
		RXN ID	MET	AM	RXN ID	INT	RXN ID	MET	AM	RXN ID	INT
EXCHANGE		EX_ac_e	-600.244	-30.4	EX_ac_e_b	51.3913	EX_cpd00029_e	-460.062	-30.4	EX_cpd00029_e_b	40.5507			glycerol
EXCHANGE		EX_glyc_e	-399.576	-9.2	EX_glyc_e_b	13.7201	EX_cpd00100_e	-362.764	-9.2	EX_cpd00100_e_b	14.2613
1	Acetate[e] ↔ Acetate[c]	ACt6	600.244	30.4	ACt6_f	51.3913	rxn08063	460.062	30.4	rxn08063_f	40.5507			shared
	Acetate[p] + H+ ↔ Acetate[c] + H+						rxn05488	460.062	30.4	rxn05488_f	40.5507
2	ATP + CoA + Acetate → PPi + AMP + Acetyl-CoA + H+	ACS	0	0	ACS	0	rxn00175	0	0	rxn00175	5.25961
	ATP + Acetate ↔ ADP + Acetylphosphate	ACKr	600.417	30.4125	ACKr_f	51.4036	rxn00225	460.317	30.6959	rxn00225_f	35.3146
3	Phosphate + Acetyl-CoA ↔ CoA + Acetylphosphate	PTAr	-600.417	-30.4125	PTAr_b	51.4036	rxn00173	-460.317	-30.6959	rxn00173_b	35.3146
4	Glycerol[e] ↔ Glycerol[c]	GLYCt5	-399.576	-9.2	GLYCt5_b	13.7201	rxn08654	362.764	9.2	rxn08654_f	14.2613
	Glycerol[p] ↔ Glycerol[c]						rxn05581	362.764	9.2	rxn05581_f	14.2613										͍͍͍
5	ATP + Glycerol → ADP + H+ + Glycerol-3-phosphate	GLYK	399.085	9.18759	GLYK	1.46089	rxn00615	0	0	rxn00615	0
					GLYK	12.251				rxn00615	0
					GLYK	0				rxn00615	13.6002
6	NADP + Glycerol-3-phosphate ↔ NADPH + H+ + Glycerone-phosphate	G3PD2	396.844	9.13105	G3PD2_f	7.56713	rxn00612	-998.228	-999.95	rxn00612_b	0
	NAD + Glycerol-3-phosphate ↔ NADH + H+ + Glycerone-phosphate						rxn00611	-1000	-1000	rxn00611_f	0
	Glycerol-3-phosphate + Ubiquinone-8 → Glycerone-phosphate + Ubiquinol-8	G3PD5	0	0	G3PD5	6.10716	rxn08556	0	0	rxn08556	1.82693
										rxn08556	11.7355
7	Glyceraldehyde3-phosphate ↔ Glycerone-phosphate	TPI	374.95	8.57854	TPI_f	13.3069	rxn00747	-32.3927	-0.90782	rxn00747_f	12.9087
8	NAD + Phosphate + Glyceraldehyde3-phosphate ↔ NADH + H+ + 1,3-Bisphospho-D-glycerate	GAPD	342.376	7.7565	GAPD_f	12.7604	rxn00781	289.579	7.14895	rxn00781_f	0.08195
	NADP + Phosphate + Glyceraldehyde3-phosphate ↔ NADPH + H+ + 1,3-Bisphospho-D-glycerate									rxn00782	12.6169
9	ATP + 3-Phosphoglycerate ↔ ADP + 1,3-Bisphospho-D-glycerate	PGK	342.376	7.7565	PGK_f	12.7604	rxn01100	-289.579	-7.14895	rxn01100_b	12.6989
10	2-Phospho-D-glycerate ↔ 3-Phosphoglycerate	PGM	312.798	6.99563	PGM_f	12.2545	rxn01106	263.403	6.41537	rxn01106_f	12.1897
11	2-Phospho-D-glycerate ↔ H2O + Phosphoenolpyruvate	ENO	312.798	6.99563	ENO_f	12.2545	rxn00459	-263.403	-6.41537	rxn00459_b	3.73267
										rxn00459_b	8.45703
12	ATP + Pyruvate ↔ ADP + Phosphoenolpyruvate + H+	PYK	295.433	6.55742	PYK	0.77842	rxn00148	202.02	5.84406	rxn00148	0
					PYK	10.1281				rxn00148	9.94934
13	NAD + CoA + Pyruvate → NADH + CO2 + Acetyl-CoA	PDH	0	0	PDH	0	rxn00154	211.98	10.0581	rxn00154	2.75311
										rxn00154	0
										rxn00154	0
13	NAD + CoA + Pyruvate → NADH + CO2 + Acetyl-CoA	PDH	180.088	3.64662	PDH	1.36013	rxn00154	154.496	4.51217	rxn00154	1.6762
										rxn00154	0.39822
										rxn00154	1.2
14	CoA + H+ + Citrate ← H2O + Acetyl-CoA + Oxaloacetate	CS	459.818	20.219	CS	41.3797	rxn00256	323.062	19.1665	rxn00256	27.9499
14	CoA + H+ + Citrate ← H2O + Acetyl-CoA + Oxaloacetate	CS	22.2593	2.292	CS	0.45384	rxn00256	14.1036	1.52203	rxn00256	0.51521
15	Citrate ↔ H2O + cis-Aconitate	ACONT	459.818	20.219	ACONT_f	41.3797	rxn00974	-323.062	-19.1665	rxn00974_b	27.9499
	Isocitrate ↔ H2O + cis-Aconitate						rxn01388	323.062	19.1665	rxn01388_f	27.9499
15	Citrate ↔ H2O + cis-Aconitate	ACONT	22.2593	2.292	ACONT_f	0.45384	rxn00974	-14.1036	-1.52203	rxn00974_b	0.51521
	Isocitrate ↔ H2O + cis-Aconitate						rxn01388	14.1036	1.52203	rxn01388_f	0.51521
16	NADP + Isocitrate ↔ NADPH + H+ + Oxalosuccinate	ICDHy	346.987	12.0387	ICDHy_f	33.3313	rxn01387	-7.41424	-0.60794	rxn01387_b	15.6617
	H+ + Oxalosuccinate → CO2 + 2-Oxoglutarate						rxn00199	7.41424	0.60794	rxn00199	15.6617
16	NADP + Isocitrate ↔ NADPH + H+ + Oxalosuccinate	ICDHy	22.2593	2.292	ICDHy_f	0.45384	rxn01387	-14.1036	-0.39526	rxn01387_b	0.51521
	H+ + Oxalosuccinate → CO2 + 2-Oxoglutarate						rxn00199	14.1036	0.39526	rxn00199	0.51521
17	NAD + CoA + 2-Oxoglutarate → NADH + CO2 + Succinyl-CoA	AKGD	335.545	11.2091	AKGD	32.342	rxn08094	0	0	rxn08094	14.9798
17	NAD + CoA + 2-Oxoglutarate → NADH + CO2 + Succinyl-CoA	AKGD	0	1.73028	AKGD	0	rxn08094	0	0	rxn08094	0.1295
18	ATP + CoA + Succinate ↔ ADP + Phosphate + Succinyl-CoA	SUCOAS	-329.5	-10.7709	SUCOAS_f	31.9119	rxn00285	991.962	0	rxn00285	14.2404
18	ATP + CoA + Succinate ↔ ADP + Phosphate + Succinyl-CoA	SUCOAS	11.758	-1.43355	SUCOAS_f	0.19728	rxn00285	0	0	rxn00285	0
19	FAD + Succinate ↔ Fumarate + FADH2	SUCD1	448.376	19.3895	SUCD1_f	40.5656	rxn00288	-1000	-999.998	rxn00288_b	0
	Fumarate + Menaquinol 8 → Succinate + Menaquinone 8						rxn08527	0	0	rxn08527_f	0
	Succinate + Ubiquinone-8 ↔ Fumarate + Ubiquinol-8						rxn09272	-685.996	-981.574	rxn09272_f	27.1168
19	FAD + Succinate ↔ Fumarate + FADH2	SUCD1	-4e-05	1.73027	SUCD1_f	0	rxn00288	-999.957	-999.999	rxn00288_b	0
	Fumarate + Menaquinol 8 → Succinate + Menaquinone 8						rxn08527	-3.92046	0	rxn08527_f	0
	Succinate + Ubiquinone-8 ↔ Fumarate + Ubiquinol-8						rxn09272	-1000	-998.983	rxn09272_f	0.12949
20		FUM	458.89	20.1517	FUM_f	41.1282		322.338	19.1071	rxn00799_f	19.9526
										rxn00799_f	7.93069
20	L-Malate ↔ H2O + Fumarate	FUM	20.1726	2.23934	FUM_f	0.25809	rxn00799	874.779	1.48158	rxn00799_f	0.4844
21	NAD + L-Malate ↔ NADH + Oxaloacetate + H+	MDH	542.337	28.3321	MDH_f	13.9573	rxn00248	0	37.6983	rxn00248	3.96803
	L-Malate + Ubiquinone-8 ↔ Oxaloacetate + Ubiquinol-8	MDH2	0	0	MDH2	33.1287	rxn08900	638.383	0	rxn08900	7.37576
											28.8643
21	NAD + L-Malate ↔ NADH + Oxaloacetate + H+	MDH	20.1726	2.23934	MDH_f	0	rxn00248	874.779	2.63056	rxn00248	0
	L-Malate + Ubiquinone-8 ↔ Oxaloacetate + Ubiquinol-8	MDH2	0	0	MDH2	0.25809	rxn08900	0	0	rxn08900	0.4844
22	Isocitrate ↔ Succinate + Glyoxalate	ICL	112.831	8.18034	ICL	8.04843	rxn00336	315.648	18.5585	rxn00336	12.2882
23	CoA + H+ + L-Malate ← H2O + Acetyl-CoA + Glyoxalate	MALS	112.831	8.18034	MALS	8.04843	rxn00330	316.045	18.5911	rxn00330	12.3247
24		ME1x	0	0	ME1x	2.09056
	NADP + L-Malate → NADPH + CO2 + Pyruvate	ME2	29.384	0	ME2	0	rxn00161	0	0	rxn00161	0
24		ME1x	0	0	ME1x	0
	NADP + L-Malate → NADPH + CO2 + Pyruvate	ME2	0	0	ME2	0	rxn00161	0	0	rxn00161	0
25	ATP + Oxaloacetate → ADP + CO2 + Phosphoenolpyruvate	PPCK	53.5365	3.88143	PPCK	3.82985	rxn00247	56.7058	4.6497	rxn00247	5.21565
25	Phosphate + Oxaloacetate + H+ → H2O + CO2 + Phosphoenolpyruvate	PPC	0	0	PPC	1.05661	rxn00251	46.9449	0.16667	rxn00251	1.93213
	ATP + Pyruvate + H2CO3 ↔ ADP + Phosphate + Oxaloacetate + H+	PC	0	0	PC	0	rxn00250	235.805	12.0117	rxn00250	4.39784
26										rxn00250	0.54661
26	ATP + Pyruvate + H2CO3 ↔ ADP + Phosphate + Oxaloacetate + H+	PC	58.1848	1.46833	PC	0	rxn00250	0	0	rxn00250	0.9299
BIOMASS		PA_Biomass6_DM	11.2592	0.8163	PA_Biomass6_DM	0.80105	bio00991	8.68559	0.71219	bio00991	0.79888
BIOMASS		PA_Biomass6_DM	21.9023	0.55272	PA_Biomass6_DM	0.36748	bio00991	17.3254	0.48555	bio00991	0.36988
