# Supplementary material for: A Systematic Strategy to Find Potential Therapeutic Targets for Pseudomonas aeruginosa Using Integrated Computational Models
Source: Front Mol Biosci. 2021 Sep 20;8:728129. doi: 10.3389/fmolb.2021.728129 (PMC8488468; doi:10.3389/fmolb.2021.728129)
Supplement: Supplementary file 3 [file Table1.xlsx]

## Sheet: Table 1
Supplementary Table 1 - Parameters given as input to the ACBM framework.
Name	P. aeruginosa - Glycerol	P. aeruginosa- Acetate
Cell parameters
Scale	500	500
Amount at t=0 (counts)	43	4
R (µm)	0.48	0.48
Mass (pg)	1.55	1.55
Length (µm)	1.95	1.95
Eat radius (Bacterial length×)	4	4
Speed (µm/h)	8000	8000
Search radius (µm)	3500	3500
Survival time (min)	1440	1440
Metabolite parameters
Amount (g/L)	2.76	2.4
Mass (pg)	92	60
Speed (µm/h)	8000	8000
Uptake Upper Bound (mmol/gDCW h)	9.2 or 1000	30.4 or 1000
General parameters
Time Limit (min)	720	720
Time step (min)	2	2
Environment Length (µm)	1000	1000
Environment Width (µm)	400	400
Environment Depth (µm)	400	400
Metabolite Scale	5 x 10^10	5 x 10^10
